# Supplementary material for: Substance basis and pharmacological mechanism of heat-clearing herbs in the treatment of ischaemic encephalopathy: a systematic review and network pharmacology
Source: Ann Med. 2024 Jan 29;56(1):2308077. doi: 10.1080/07853890.2024.2308077 (PMC10826791; doi:10.1080/07853890.2024.2308077)
Supplement: Supplemental Material [file IANN_A_2308077_SM3746.zip]

Archive with 2 entries (2 files):
- Supplementary Appendix 1.docx
- Supplementary Appendix 2.xlsx
