# Supplementary material for: Substance basis and pharmacological mechanism of heat-clearing herbs in the treatment of ischaemic encephalopathy: a systematic review and network pharmacology
Source: Ann Med. 2024 Jan 29;56(1):2308077. doi: 10.1080/07853890.2024.2308077 (PMC10826791; doi:10.1080/07853890.2024.2308077)
Supplement: Supplemental Material [file IANN_A_2308077_SM3746.zip › Supplementary Appendix 2.xlsx]

## Sheet: GO
决明子	金银花	黄连	玄参	黄芩	栀子	牡丹皮	赤芍	地黄
signal transduction	signal transduction	signal transduction	signal transduction	signal transduction	signal transduction	signal transduction	signal transduction	signal transduction
response to xenobiotic stimulus	response to xenobiotic stimulus	response to xenobiotic stimulus	response to xenobiotic stimulus	response to xenobiotic stimulus	response to xenobiotic stimulus	regulation of transcription from RNA polymerase II promoter	response to xenobiotic stimulus	response to xenobiotic stimulus
regulation of transcription from RNA polymerase II promoter	regulation of transcription from RNA polymerase II promoter	regulation of transcription from RNA polymerase II promoter	response to lipopolysaccharide	regulation of transcription from RNA polymerase II promoter	regulation of transcription from RNA polymerase II promoter	positive regulation of transcription, DNA-templated	regulation of transcription from RNA polymerase II promoter	regulation of synaptic vesicle exocytosis
protein phosphorylation	positive regulation of transcription, DNA-templated	positive regulation of transcription, DNA-templated	positive regulation of ERK1 and ERK2 cascade	positive regulation of transcription, DNA-templated	positive regulation of transcription, DNA-templated	positive regulation of transcription from RNA polymerase II promoter	positive regulation of transcription, DNA-templated	positive regulation of vasoconstriction
positive regulation of transcription, DNA-templated	positive regulation of transcription from RNA polymerase II promoter	positive regulation of transcription from RNA polymerase II promoter	positive regulation of cytosolic calcium ion concentration	positive regulation of transcription from RNA polymerase II promoter	positive regulation of transcription from RNA polymerase II promoter	positive regulation of gene expression	positive regulation of transcription from RNA polymerase II promoter	positive regulation of MAPK cascade
positive regulation of transcription from RNA polymerase II promoter	positive regulation of gene expression	positive regulation of gene expression	positive regulation of apoptotic process	positive regulation of gene expression	positive regulation of gene expression	positive regulation of cell proliferation	positive regulation of gene expression	G-protein coupled serotonin receptor signaling pathway
peptidyl-serine phosphorylation	positive regulation of cell proliferation	positive regulation of cell proliferation	phospholipase C-activating G-protein coupled receptor signaling pathway	positive regulation of cell proliferation	positive regulation of cell proliferation	positive regulation of apoptotic process	positive regulation of cell proliferation	G-protein coupled receptor signaling pathway, coupled to cyclic nucleotide second messenger
negative regulation of transcription from RNA polymerase II promoter	negative regulation of transcription from RNA polymerase II promoter	negative regulation of apoptotic process	G-protein coupled receptor signaling pathway, coupled to cyclic nucleotide second messenger	positive regulation of apoptotic process	negative regulation of apoptotic process	negative regulation of apoptotic process	positive regulation of apoptotic process	G-protein coupled receptor signaling pathway
G-protein coupled receptor signaling pathway	negative regulation of apoptotic process	inflammatory response	G-protein coupled receptor signaling pathway	negative regulation of apoptotic process	inflammatory response	inflammatory response	negative regulation of apoptotic process	chemical synaptic transmission
apoptotic process	apoptotic process	apoptotic process	chemical synaptic transmission	apoptotic process	apoptotic process	apoptotic process	apoptotic process	adenylate cyclase-activating adrenergic receptor signaling pathway

## Sheet: DEGREE
Type of drugs	Active Ingredients		target		signaling pathway
	same	difference	same	difference	same	difference
QRLX	beta-sitosterol quercetin Stigmasterol	(+)-catechin	RELA AKT1 JUN PRKACA PTGS2 RAF1 CHUK	PRKCA	Calcium signaling pathway PI3K-Akt signaling pathway MAPK signaling pathway cAMP signaling pathway IL-17 signaling pathway HIF-1 signaling pathway TNF signaling pathway T cell receptor signaling pathway NF-kappa B signaling pathway JAK-STAT signaling pathway	NOD-like receptor signaling pathway
		(2R,3R)-4-methoxyl-distylin		PRKCB		Thyroid hormone signaling pathway
		5-[[5-(4-methoxyphenyl)-2-furyl]methylene]barbituric acid		IKBKB		ErbB signaling pathway
		baicalein		MAPK8		Wnt signaling pathway
		ellagic acid				B cell receptor signaling pathway
		harpagoside_qt				VEGF signaling pathway
		kaempferol
		sugiol
QRZS		(2R)-7-hydroxy-5-methoxy-2-phenylchroman-4-one		NOS3		Apoptosis
		(R)-Canadine		SCN5A		p53 signaling pathway
		5,2',6'-Trihydroxy-7,8-dimethoxyflavone		AR		Toll-like receptor signaling pathway
		5,2'-Dihydroxy-6,7,8-trimethoxyflavone		NOS2		Chemokine signaling pathway
		5,7,2,5-tetrahydroxy-8,6-dimethoxyflavone		CAMTA2		FoxO signaling pathway
		5,7,2',6'-Tetrahydroxyflavone		DPP4		Ras signaling pathway
		5,7,4'-trihydroxy-6-methoxyflavanone		PIK3CG		NOD-like receptor signaling pathway
		5,7,4'-trihydroxy-8-methoxyflavanone		ADRB2		ErbB signaling pathway
		5,7,4'-Trihydroxy-8-methoxyflavone		F2R		cGMP-PKG signaling pathway
		acacetin		RXRA
		baicalein		TP53
		berberine		PDE3A
		berberrubine		MAPK14
		Berlambine		NFKBIA
		coptisine		HSP90AA1
		DIHYDROOROXYLIN		PTGS1
		ent-Epicatechin		BCL2
		epiberberine
		Eriodyctiol(flavanone)
		Moslosooflavone
		NEOBAICALEIN
		Norwogonin
		oroxylina
		palmatine
		Panicolin
		rivularin
		Salvigenin
		SkullcapflavoneII
		wogonin
		Worenine
QRXH		3-Methylkempferol		PRKCA		Apoptosis
		5-hydroxy-7-methoxy-2-(3,4,5-trimethoxyphenyl)chromone		PRKCB		Toll-like receptor signaling pathway
		9,10-dihydroxy-7-methoxy-3-methylene-4H-benzo[g]isochromen-1-one		MAPK10		FoxO signaling pathway
		aloe-emodin		MAPK14		p53 signaling pathway
		Ammidin				Ras signaling pathway
		crocetin				Chemokine signaling pathway
		kaempferol				ErbB signaling pathway
		Quinizarin				Wnt signaling pathway
		rhein				cGMP-PKG signaling pathway
		SudanIII				VEGF signaling pathway
		Toralactone
QRJD		5-hydroxy-7-methoxy-2-(3,4,5-trimethoxyphenyl)chromone		MAPK13		C-type lectin receptor signaling pathway
		beta-carotene		MAPK14		p53 signaling pathway
		Chryseriol		IL6		FoxO signaling pathway
		Eriodyctiol (flavanone)		NFKBIA		Toll-like receptor signaling pathway
		kaempferol		HSP90AA1		NOD-like receptor signaling pathway
		luteolin		PTGS1		Ras signaling pathway
				BCL2		Chemokine signaling pathway
				IKBKB		Th1 and Th2 cell differentiation
				MAPK8		Neurotrophin signaling pathway
						VEGF signaling pathway
